# Supplementary material for: Molecular differences between cerebral blood volume and vessel size in glioblastoma multiforme
Source: Oncotarget. 2016 Aug 23;8(7):11083–93. doi: 10.18632/oncotarget.11522 (PMC5355248; doi:10.18632/oncotarget.11522)
Supplement: Supplementary file 2 [file oncotarget-08-11083-s002.xls]

## Sheet: brown
NAME	GS<br> follow link to MSigDB	GS DETAILS	SIZE	ES	NES	NOM p-val	FDR q-val	FWER p-val	RANK AT MAX	LEADING EDGE
VERHAAK_GLIOBLASTOMA_MESENCHYMAL	VERHAAK_GLIOBLASTOMA_MESENCHYMAL	Details ...	153	0.626469	3.35172	0	0	0	2393	tags=80%, list=23%, signal=103%
NAGASHIMA_EGF_SIGNALING_UP	NAGASHIMA_EGF_SIGNALING_UP	Details ...	37	0.560762	2.45394	0	0	0	2414	tags=73%, list=24%, signal=95%
POOLA_INVASIVE_BREAST_CANCER_UP	POOLA_INVASIVE_BREAST_CANCER_UP	Details ...	159	0.437855	2.34901	0	0	0	4086	tags=75%, list=40%, signal=123%
JECHLINGER_EPITHELIAL_TO_MESENCHYMAL_TRANSITION_UP	JECHLINGER_EPITHELIAL_TO_MESENCHYMAL_TRANSITION_UP	Details ...	47	0.462498	2.11658	0	0.00025	0.001	2354	tags=60%, list=23%, signal=77%
GOTZMANN_EPITHELIAL_TO_MESENCHYMAL_TRANSITION_UP	GOTZMANN_EPITHELIAL_TO_MESENCHYMAL_TRANSITION_UP	Details ...	41	0.460094	2.02277	0	0.000972823	0.005	2307	tags=56%, list=22%, signal=72%
VERHAAK_GLIOBLASTOMA_CLASSICAL	VERHAAK_GLIOBLASTOMA_CLASSICAL	Details ...	84	0.401417	2.0051	0	0.000968343	0.006	4451	tags=75%, list=43%, signal=131%
SARRIO_EPITHELIAL_MESENCHYMAL_TRANSITION_UP	SARRIO_EPITHELIAL_MESENCHYMAL_TRANSITION_UP	Details ...	97	0.387881	1.97056	0	0.00111175	0.008	4791	tags=78%, list=47%, signal=146%
WINTER_HYPOXIA_UP	WINTER_HYPOXIA_UP	Details ...	46	0.430641	1.97054	0	0.000972785	0.008	4071	tags=74%, list=40%, signal=122%
ST_P38_MAPK_PATHWAY	ST_P38_MAPK_PATHWAY	Details ...	26	0.471514	1.92652	0.00106383	0.00151044	0.014	3402	tags=65%, list=33%, signal=98%
HARRIS_HYPOXIA	HARRIS_HYPOXIA	Details ...	59	0.379311	1.81131	0.00100301	0.0057458	0.057	4575	tags=73%, list=45%, signal=131%
VART_KSHV_INFECTION_ANGIOGENIC_MARKERS_UP	VART_KSHV_INFECTION_ANGIOGENIC_MARKERS_UP	Details ...	107	0.350668	1.80108	0	0.00575954	0.063	4953	tags=71%, list=48%, signal=136%
ST_ERK1_ERK2_MAPK_PATHWAY	ST_ERK1_ERK2_MAPK_PATHWAY	Details ...	25	0.43647	1.76852	0.00520833	0.00796166	0.095	3738	tags=68%, list=36%, signal=107%
PID_MAPK_TRK_PATHWAY	PID_MAPK_TRK_PATHWAY	Details ...	20	0.457206	1.71757	0.00642398	0.0117456	0.147	3402	tags=60%, list=33%, signal=90%
PID_VEGFR1_2_PATHWAY	PID_VEGFR1_2_PATHWAY	Details ...	43	0.372214	1.68593	0.00503525	0.0148585	0.198	2621	tags=47%, list=26%, signal=62%
WANG_TUMOR_INVASIVENESS_UP	WANG_TUMOR_INVASIVENESS_UP	Details ...	192	0.302703	1.64454	0.001	0.0196804	0.265	3977	tags=54%, list=39%, signal=87%
LU_TUMOR_ANGIOGENESIS_UP	LU_TUMOR_ANGIOGENESIS_UP	Details ...	17	0.424438	1.56836	0.0488599	0.0341923	0.444	2562	tags=53%, list=25%, signal=70%
MANALO_HYPOXIA_UP	MANALO_HYPOXIA_UP	Details ...	124	0.29965	1.56559	0.001	0.0332725	0.455	5460	tags=69%, list=53%, signal=146%
BIOCARTA_MAPK_PATHWAY	BIOCARTA_MAPK_PATHWAY	Details ...	60	0.308869	1.48607	0.0361809	0.0596207	0.69	3404	tags=48%, list=33%, signal=72%
KEGG_VEGF_SIGNALING_PATHWAY	KEGG_VEGF_SIGNALING_PATHWAY	Details ...	46	0.32146	1.47255	0.0302419	0.0626792	0.725	5113	tags=63%, list=50%, signal=125%
BIOCARTA_P38MAPK_PATHWAY	BIOCARTA_P38MAPK_PATHWAY	Details ...	23	0.356159	1.37359	0.109937	0.121672	0.928	2094	tags=39%, list=20%, signal=49%
LEONARD_HYPOXIA	LEONARD_HYPOXIA		28	0.328349	1.36071	0.106405	0.125937	0.94	4343	tags=64%, list=42%, signal=111%
KEGG_MAPK_SIGNALING_PATHWAY	KEGG_MAPK_SIGNALING_PATHWAY		169	0.24839	1.34387	0.018	0.133589	0.96	3749	tags=43%, list=37%, signal=67%
RIZKI_TUMOR_INVASIVENESS_3D_UP	RIZKI_TUMOR_INVASIVENESS_3D_UP		127	0.252938	1.32394	0.042	0.145334	0.981	4434	tags=54%, list=43%, signal=93%
REACTOME_EGFR_DOWNREGULATION	REACTOME_EGFR_DOWNREGULATION		15	0.378269	1.28363	0.172185	0.181024	0.995	3274	tags=53%, list=32%, signal=78%
REACTOME_SIGNALING_BY_EGFR_IN_CANCER	REACTOME_SIGNALING_BY_EGFR_IN_CANCER		65	0.23921	1.16558	0.241968	0.333102	1	3463	tags=40%, list=34%, signal=60%
ST_JNK_MAPK_PATHWAY	ST_JNK_MAPK_PATHWAY		31	0.274069	1.1591	0.27732	0.331597	1	3404	tags=42%, list=33%, signal=63%
ELVIDGE_HYPOXIA_UP	ELVIDGE_HYPOXIA_UP		97	0.225338	1.14487	0.239	0.340749	1	5905	tags=67%, list=58%, signal=156%
HU_ANGIOGENESIS_UP	HU_ANGIOGENESIS_UP		15	0.318746	1.12143	0.31929	0.368231	1	4486	tags=53%, list=44%, signal=95%
QI_HYPOXIA	QI_HYPOXIA		78	0.223951	1.11076	0.311	0.372466	1	6020	tags=68%, list=59%, signal=163%
BIOCARTA_VEGF_PATHWAY	BIOCARTA_VEGF_PATHWAY		20	0.277321	1.07379	0.376471	0.422783	1	3733	tags=50%, list=36%, signal=78%
KIM_HYPOXIA	KIM_HYPOXIA		18	0.27322	1.00473	0.477838	0.538774	1	6051	tags=72%, list=59%, signal=176%
MENSE_HYPOXIA_UP	MENSE_HYPOXIA_UP		50	0.214708	0.999748	0.485279	0.530036	1	5463	tags=62%, list=53%, signal=132%
RIZKI_TUMOR_INVASIVENESS_2D_UP	RIZKI_TUMOR_INVASIVENESS_2D_UP		45	0.20437	0.925719	0.59596	0.643356	1	3307	tags=38%, list=32%, signal=55%
BIOCARTA_EGF_PATHWAY	BIOCARTA_EGF_PATHWAY		21	0.205393	0.777982	0.765208	0.84157	1	2324	tags=29%, list=23%, signal=37%
FARDIN_HYPOXIA_11	FARDIN_HYPOXIA_11		17	0.20218	0.726834	0.824164	0.870141	1	6474	tags=65%, list=63%, signal=175%
		Comment: An indicated p-value of "0" stands for p<0.0001

## Sheet: royalblue
NAME	GS<br> follow link to MSigDB	GS DETAILS	SIZE	ES	NES	NOM p-val	FDR q-val	FWER p-val	RANK AT MAX	LEADING EDGE
VERHAAK_GLIOBLASTOMA_MESENCHYMAL	VERHAAK_GLIOBLASTOMA_MESENCHYMAL	Details ...	153	0.627961	3.40933	0	0	0	3203	tags=91%, list=31%, signal=130%
VERHAAK_GLIOBLASTOMA_CLASSICAL	VERHAAK_GLIOBLASTOMA_CLASSICAL	Details ...	84	0.540533	2.75053	0	0	0	3010	tags=76%, list=29%, signal=107%
NAGASHIMA_EGF_SIGNALING_UP	NAGASHIMA_EGF_SIGNALING_UP	Details ...	37	0.522673	2.31161	0	0	0	3025	tags=76%, list=29%, signal=107%
POOLA_INVASIVE_BREAST_CANCER_UP	POOLA_INVASIVE_BREAST_CANCER_UP	Details ...	159	0.384902	2.09313	0	0.0009253	0.004	3642	tags=62%, list=35%, signal=95%
JECHLINGER_EPITHELIAL_TO_MESENCHYMAL_TRANSITION_UP	JECHLINGER_EPITHELIAL_TO_MESENCHYMAL_TRANSITION_UP	Details ...	47	0.438286	2.02646	0	0.00111291	0.006	3905	tags=74%, list=38%, signal=120%
GOTZMANN_EPITHELIAL_TO_MESENCHYMAL_TRANSITION_UP	GOTZMANN_EPITHELIAL_TO_MESENCHYMAL_TRANSITION_UP	Details ...	41	0.445863	1.99249	0	0.00108483	0.007	1790	tags=49%, list=17%, signal=59%
VART_KSHV_INFECTION_ANGIOGENIC_MARKERS_UP	VART_KSHV_INFECTION_ANGIOGENIC_MARKERS_UP	Details ...	107	0.373394	1.9664	0	0.00146975	0.011	3606	tags=61%, list=35%, signal=93%
HARRIS_HYPOXIA	HARRIS_HYPOXIA	Details ...	59	0.38554	1.86072	0	0.00446543	0.038	4480	tags=71%, list=44%, signal=126%
BIOCARTA_MAPK_PATHWAY	BIOCARTA_MAPK_PATHWAY	Details ...	60	0.372915	1.80243	0	0.00746021	0.07	3460	tags=52%, list=34%, signal=77%
ST_P38_MAPK_PATHWAY	ST_P38_MAPK_PATHWAY	Details ...	26	0.42143	1.72034	0.00732218	0.0140651	0.139	3214	tags=54%, list=31%, signal=78%
MANALO_HYPOXIA_UP	MANALO_HYPOXIA_UP	Details ...	124	0.301522	1.61026	0.001	0.0350302	0.338	3847	tags=53%, list=37%, signal=84%
ST_ERK1_ERK2_MAPK_PATHWAY	ST_ERK1_ERK2_MAPK_PATHWAY	Details ...	25	0.401359	1.60062	0.0178384	0.0347955	0.364	3750	tags=60%, list=37%, signal=94%
PID_VEGFR1_2_PATHWAY	PID_VEGFR1_2_PATHWAY	Details ...	43	0.330104	1.50061	0.0282258	0.0707475	0.643	3460	tags=49%, list=34%, signal=73%
WANG_TUMOR_INVASIVENESS_UP	WANG_TUMOR_INVASIVENESS_UP	Details ...	192	0.25175	1.40042	0.006	0.137559	0.878	4691	tags=56%, list=46%, signal=101%
KEGG_MAPK_SIGNALING_PATHWAY	KEGG_MAPK_SIGNALING_PATHWAY	Details ...	169	0.251682	1.37965	0.014	0.150915	0.908	3460	tags=41%, list=34%, signal=61%
ST_JNK_MAPK_PATHWAY	ST_JNK_MAPK_PATHWAY	Details ...	31	0.308363	1.32704	0.12731	0.200238	0.962	2922	tags=39%, list=28%, signal=54%
LU_TUMOR_ANGIOGENESIS_UP	LU_TUMOR_ANGIOGENESIS_UP	Details ...	17	0.355794	1.30961	0.148023	0.210864	0.973	2125	tags=41%, list=21%, signal=52%
WINTER_HYPOXIA_UP	WINTER_HYPOXIA_UP	Details ...	46	0.278343	1.29221	0.128283	0.222265	0.981	2802	tags=43%, list=27%, signal=60%
KEGG_VEGF_SIGNALING_PATHWAY	KEGG_VEGF_SIGNALING_PATHWAY	Details ...	46	0.278761	1.27915	0.146022	0.22866	0.986	3460	tags=43%, list=34%, signal=65%
ELVIDGE_HYPOXIA_UP	ELVIDGE_HYPOXIA_UP	Details ...	97	0.245358	1.25747	0.115	0.247648	0.993	4529	tags=55%, list=44%, signal=97%
BIOCARTA_P38MAPK_PATHWAY	BIOCARTA_P38MAPK_PATHWAY		23	0.318631	1.25608	0.170601	0.238369	0.993	3318	tags=43%, list=32%, signal=64%
PID_MAPK_TRK_PATHWAY	PID_MAPK_TRK_PATHWAY		20	0.320569	1.23424	0.198704	0.256155	0.996	2922	tags=40%, list=28%, signal=56%
BIOCARTA_VEGF_PATHWAY	BIOCARTA_VEGF_PATHWAY		20	0.319053	1.20236	0.227176	0.291095	0.999	1143	tags=30%, list=11%, signal=34%
LEONARD_HYPOXIA	LEONARD_HYPOXIA		28	0.275552	1.15921	0.274974	0.350414	1	5207	tags=68%, list=51%, signal=137%
BIOCARTA_EGF_PATHWAY	BIOCARTA_EGF_PATHWAY		21	0.298922	1.12074	0.317359	0.407202	1	1457	tags=29%, list=14%, signal=33%
RIZKI_TUMOR_INVASIVENESS_3D_UP	RIZKI_TUMOR_INVASIVENESS_3D_UP		127	0.211005	1.11781	0.265	0.396608	1	5125	tags=56%, list=50%, signal=110%
QI_HYPOXIA	QI_HYPOXIA		78	0.207643	1.04993	0.410822	0.509285	1	5396	tags=62%, list=53%, signal=129%
MENSE_HYPOXIA_UP	MENSE_HYPOXIA_UP		50	0.2129	1.00048	0.484264	0.587138	1	5375	tags=62%, list=52%, signal=130%
RIZKI_TUMOR_INVASIVENESS_2D_UP	RIZKI_TUMOR_INVASIVENESS_2D_UP		45	0.210461	0.983381	0.532193	0.599519	1	6647	tags=73%, list=65%, signal=207%
HU_ANGIOGENESIS_UP	HU_ANGIOGENESIS_UP		15	0.261092	0.917928	0.573497	0.701512	1	4117	tags=47%, list=40%, signal=78%
REACTOME_SIGNALING_BY_EGFR_IN_CANCER	REACTOME_SIGNALING_BY_EGFR_IN_CANCER		65	0.173347	0.859116	0.706827	0.776196	1	3691	tags=37%, list=36%, signal=57%
KIM_HYPOXIA	KIM_HYPOXIA		18	0.227505	0.858748	0.640608	0.752534	1	3801	tags=44%, list=37%, signal=70%
REACTOME_EGFR_DOWNREGULATION	REACTOME_EGFR_DOWNREGULATION		15	0.211029	0.743681	0.809577	0.879482	1	3319	tags=40%, list=32%, signal=59%
SARRIO_EPITHELIAL_MESENCHYMAL_TRANSITION_UP	SARRIO_EPITHELIAL_MESENCHYMAL_TRANSITION_UP		97	0.142519	0.742839	0.898	0.854559	1	7832	tags=82%, list=76%, signal=345%

## Sheet: pink
NAME	GS<br> follow link to MSigDB	GS DETAILS	SIZE	ES	NES	NOM p-val	FDR q-val	FWER p-val	RANK AT MAX	LEADING EDGE
MENSE_HYPOXIA_UP	MENSE_HYPOXIA_UP	Details ...	50	0.721177	3.36986	0	0	0	1018	tags=74%, list=10%, signal=82%
LEONARD_HYPOXIA	LEONARD_HYPOXIA	Details ...	28	0.664145	2.78618	0	0	0	1455	tags=71%, list=14%, signal=83%
FARDIN_HYPOXIA_11	FARDIN_HYPOXIA_11	Details ...	17	0.768024	2.75714	0	0	0	1029	tags=76%, list=10%, signal=85%
ELVIDGE_HYPOXIA_UP	ELVIDGE_HYPOXIA_UP	Details ...	97	0.527785	2.73234	0	0	0	2324	tags=63%, list=23%, signal=81%
KIM_HYPOXIA	KIM_HYPOXIA	Details ...	18	0.606678	2.31336	0	0	0	3022	tags=83%, list=29%, signal=118%
MANALO_HYPOXIA_UP	MANALO_HYPOXIA_UP	Details ...	124	0.40248	2.15435	0	0.000152778	0.001	2823	tags=52%, list=28%, signal=71%
WINTER_HYPOXIA_UP	WINTER_HYPOXIA_UP	Details ...	46	0.458414	2.14799	0	0.000130952	0.001	2848	tags=59%, list=28%, signal=81%
HARRIS_HYPOXIA	HARRIS_HYPOXIA	Details ...	59	0.448517	2.1451	0	0.000114583	0.001	2862	tags=59%, list=28%, signal=82%
QI_HYPOXIA	QI_HYPOXIA	Details ...	78	0.42303	2.13056	0	0.000200951	0.002	2508	tags=50%, list=24%, signal=66%
VERHAAK_GLIOBLASTOMA_MESENCHYMAL	VERHAAK_GLIOBLASTOMA_MESENCHYMAL	Details ...	153	0.385702	2.10064	0	0.000364189	0.004	3966	tags=69%, list=39%, signal=110%
NAGASHIMA_EGF_SIGNALING_UP	NAGASHIMA_EGF_SIGNALING_UP	Details ...	37	0.444007	1.97453	0	0.000910167	0.011	4863	tags=86%, list=47%, signal=164%
VERHAAK_GLIOBLASTOMA_CLASSICAL	VERHAAK_GLIOBLASTOMA_CLASSICAL	Details ...	84	0.376614	1.90566	0	0.00166658	0.022	5115	tags=80%, list=50%, signal=158%
JECHLINGER_EPITHELIAL_TO_MESENCHYMAL_TRANSITION_UP	JECHLINGER_EPITHELIAL_TO_MESENCHYMAL_TRANSITION_UP	Details ...	47	0.406165	1.89412	0	0.0016775	0.024	5140	tags=81%, list=50%, signal=161%
ST_P38_MAPK_PATHWAY	ST_P38_MAPK_PATHWAY	Details ...	26	0.402922	1.66501	0.0167364	0.0177503	0.246	1205	tags=38%, list=12%, signal=43%
WANG_TUMOR_INVASIVENESS_UP	WANG_TUMOR_INVASIVENESS_UP	Details ...	192	0.2833	1.60333	0	0.0300622	0.402	3486	tags=47%, list=34%, signal=70%
ST_JNK_MAPK_PATHWAY	ST_JNK_MAPK_PATHWAY	Details ...	31	0.375727	1.59315	0.0258799	0.030542	0.425	1289	tags=35%, list=13%, signal=40%
BIOCARTA_MAPK_PATHWAY	BIOCARTA_MAPK_PATHWAY	Details ...	60	0.301309	1.46487	0.0352113	0.0783015	0.765	3142	tags=45%, list=31%, signal=64%
BIOCARTA_EGF_PATHWAY	BIOCARTA_EGF_PATHWAY	Details ...	21	0.36366	1.43512	0.0742734	0.0915477	0.838	3334	tags=57%, list=32%, signal=84%
GOTZMANN_EPITHELIAL_TO_MESENCHYMAL_TRANSITION_UP	GOTZMANN_EPITHELIAL_TO_MESENCHYMAL_TRANSITION_UP	Details ...	41	0.308568	1.39286	0.0662589	0.113631	0.913	5380	tags=73%, list=52%, signal=153%
ST_ERK1_ERK2_MAPK_PATHWAY	ST_ERK1_ERK2_MAPK_PATHWAY	Details ...	25	0.315306	1.28911	0.151225	0.212538	0.994	3038	tags=48%, list=30%, signal=68%
BIOCARTA_VEGF_PATHWAY	BIOCARTA_VEGF_PATHWAY		20	0.324255	1.23119	0.218004	0.280559	0.999	2337	tags=40%, list=23%, signal=52%
PID_VEGFR1_2_PATHWAY	PID_VEGFR1_2_PATHWAY		43	0.262061	1.20734	0.231237	0.303687	0.999	3738	tags=49%, list=36%, signal=77%
PID_MAPK_TRK_PATHWAY	PID_MAPK_TRK_PATHWAY		20	0.302131	1.15825	0.276757	0.37046	1	3038	tags=45%, list=30%, signal=64%
BIOCARTA_P38MAPK_PATHWAY	BIOCARTA_P38MAPK_PATHWAY		23	0.286285	1.11642	0.341202	0.429565	1	1381	tags=30%, list=13%, signal=35%
VART_KSHV_INFECTION_ANGIOGENIC_MARKERS_UP	VART_KSHV_INFECTION_ANGIOGENIC_MARKERS_UP		107	0.202842	1.06114	0.388388	0.518658	1	5770	tags=64%, list=56%, signal=144%
RIZKI_TUMOR_INVASIVENESS_3D_UP	RIZKI_TUMOR_INVASIVENESS_3D_UP		127	0.18123	0.971808	0.539	0.672496	1	3245	tags=34%, list=32%, signal=49%
REACTOME_EGFR_DOWNREGULATION	REACTOME_EGFR_DOWNREGULATION		15	0.250281	0.87868	0.61204	0.820528	1	3222	tags=40%, list=31%, signal=58%
RIZKI_TUMOR_INVASIVENESS_2D_UP	RIZKI_TUMOR_INVASIVENESS_2D_UP		45	0.184198	0.851312	0.700811	0.838437	1	5135	tags=56%, list=50%, signal=111%
KEGG_MAPK_SIGNALING_PATHWAY	KEGG_MAPK_SIGNALING_PATHWAY		169	0.144089	0.790884	0.885	0.898494	1	1289	tags=16%, list=13%, signal=18%
LU_TUMOR_ANGIOGENESIS_UP	LU_TUMOR_ANGIOGENESIS_UP		17	0.200243	0.737175	0.768212	0.932287	1	6423	tags=71%, list=63%, signal=188%
KEGG_VEGF_SIGNALING_PATHWAY	KEGG_VEGF_SIGNALING_PATHWAY		46	0.153621	0.731113	0.847321	0.908569	1	6804	tags=72%, list=66%, signal=212%
REACTOME_SIGNALING_BY_EGFR_IN_CANCER	REACTOME_SIGNALING_BY_EGFR_IN_CANCER		65	0.110294	0.539322	0.98494	1	1	3222	tags=28%, list=31%, signal=40%
POOLA_INVASIVE_BREAST_CANCER_UP	POOLA_INVASIVE_BREAST_CANCER_UP		159	0.0801235	0.436907	1	0.995396	1	8075	tags=77%, list=79%, signal=357%

## Sheet: midnightblue
NAME	GS<br> follow link to MSigDB	GS DETAILS	SIZE	ES	NES	NOM p-val	FDR q-val	FWER p-val	RANK AT MAX	LEADING EDGE
MENSE_HYPOXIA_UP	MENSE_HYPOXIA_UP	Details ...	50	0.554857	2.46843	0	0	0	3520	tags=84%, list=34%, signal=127%
VERHAAK_GLIOBLASTOMA_CLASSICAL	VERHAAK_GLIOBLASTOMA_CLASSICAL	Details ...	84	0.4405	2.1159	0	0.000931682	0.002	4153	tags=75%, list=40%, signal=125%
ELVIDGE_HYPOXIA_UP	ELVIDGE_HYPOXIA_UP	Details ...	97	0.414962	2.04745	0	0.000935936	0.003	3302	tags=61%, list=32%, signal=89%
LEONARD_HYPOXIA	LEONARD_HYPOXIA	Details ...	28	0.440837	1.78522	0.00409836	0.0188649	0.076	4637	tags=82%, list=45%, signal=149%
MANALO_HYPOXIA_UP	MANALO_HYPOXIA_UP	Details ...	124	0.347208	1.73141	0	0.0228365	0.112	4931	tags=72%, list=48%, signal=137%
GOTZMANN_EPITHELIAL_TO_MESENCHYMAL_TRANSITION_UP	GOTZMANN_EPITHELIAL_TO_MESENCHYMAL_TRANSITION_UP	Details ...	41	0.393563	1.6948	0.00605449	0.0268352	0.153	5151	tags=80%, list=50%, signal=161%
HARRIS_HYPOXIA	HARRIS_HYPOXIA	Details ...	59	0.361878	1.64272	0.00503525	0.0386097	0.242	4168	tags=64%, list=41%, signal=108%
VERHAAK_GLIOBLASTOMA_MESENCHYMAL	VERHAAK_GLIOBLASTOMA_MESENCHYMAL	Details ...	153	0.310891	1.58797	0	0.0555402	0.368	5050	tags=71%, list=49%, signal=138%
FARDIN_HYPOXIA_11	FARDIN_HYPOXIA_11	Details ...	17	0.454152	1.58399	0.0306346	0.0515562	0.382	4803	tags=88%, list=47%, signal=166%
ST_P38_MAPK_PATHWAY	ST_P38_MAPK_PATHWAY	Details ...	26	0.383087	1.47431	0.0496381	0.110809	0.698	4348	tags=69%, list=42%, signal=120%
WINTER_HYPOXIA_UP	WINTER_HYPOXIA_UP	Details ...	46	0.320321	1.40351	0.0644512	0.169634	0.891	6107	tags=80%, list=60%, signal=198%
BIOCARTA_EGF_PATHWAY	BIOCARTA_EGF_PATHWAY	Details ...	21	0.375609	1.39976	0.0842105	0.160669	0.899	3468	tags=57%, list=34%, signal=86%
BIOCARTA_P38MAPK_PATHWAY	BIOCARTA_P38MAPK_PATHWAY	Details ...	23	0.366151	1.38079	0.0943396	0.170076	0.925	4216	tags=65%, list=41%, signal=110%
NAGASHIMA_EGF_SIGNALING_UP	NAGASHIMA_EGF_SIGNALING_UP	Details ...	37	0.325187	1.38071	0.0813008	0.158059	0.925	4044	tags=59%, list=39%, signal=98%
QI_HYPOXIA	QI_HYPOXIA	Details ...	78	0.287809	1.36702	0.0541082	0.161742	0.944	3132	tags=44%, list=31%, signal=62%
ST_JNK_MAPK_PATHWAY	ST_JNK_MAPK_PATHWAY	Details ...	31	0.329549	1.34725	0.123061	0.174046	0.966	3477	tags=52%, list=34%, signal=78%
JECHLINGER_EPITHELIAL_TO_MESENCHYMAL_TRANSITION_UP	JECHLINGER_EPITHELIAL_TO_MESENCHYMAL_TRANSITION_UP	Details ...	47	0.302484	1.30303	0.100806	0.215708	0.993	5096	tags=66%, list=50%, signal=130%
BIOCARTA_MAPK_PATHWAY	BIOCARTA_MAPK_PATHWAY	Details ...	60	0.275575	1.27041	0.133	0.248358	0.998	4348	tags=55%, list=42%, signal=95%
REACTOME_EGFR_DOWNREGULATION	REACTOME_EGFR_DOWNREGULATION	Details ...	15	0.359186	1.21957	0.225877	0.315755	1	255	tags=20%, list=2%, signal=20%
PID_VEGFR1_2_PATHWAY	PID_VEGFR1_2_PATHWAY	Details ...	43	0.277868	1.2097	0.204453	0.317281	1	3468	tags=44%, list=34%, signal=66%
LU_TUMOR_ANGIOGENESIS_UP	LU_TUMOR_ANGIOGENESIS_UP		17	0.34189	1.19262	0.260022	0.333489	1	1161	tags=29%, list=11%, signal=33%
VART_KSHV_INFECTION_ANGIOGENIC_MARKERS_UP	VART_KSHV_INFECTION_ANGIOGENIC_MARKERS_UP		107	0.240037	1.17713	0.187	0.347236	1	3233	tags=40%, list=32%, signal=58%
PID_MAPK_TRK_PATHWAY	PID_MAPK_TRK_PATHWAY		20	0.309947	1.13816	0.318575	0.405994	1	3224	tags=45%, list=31%, signal=65%
KEGG_MAPK_SIGNALING_PATHWAY	KEGG_MAPK_SIGNALING_PATHWAY		169	0.215692	1.1187	0.242	0.428969	1	4820	tags=51%, list=47%, signal=94%
KIM_HYPOXIA	KIM_HYPOXIA		18	0.302746	1.07295	0.390033	0.504234	1	5743	tags=78%, list=56%, signal=176%
WANG_TUMOR_INVASIVENESS_UP	WANG_TUMOR_INVASIVENESS_UP		192	0.203713	1.0634	0.348	0.504362	1	5125	tags=54%, list=50%, signal=106%
RIZKI_TUMOR_INVASIVENESS_3D_UP	RIZKI_TUMOR_INVASIVENESS_3D_UP		127	0.195539	0.980416	0.525525	0.653115	1	2906	tags=31%, list=28%, signal=42%
RIZKI_TUMOR_INVASIVENESS_2D_UP	RIZKI_TUMOR_INVASIVENESS_2D_UP		45	0.204387	0.901127	0.629929	0.786989	1	2608	tags=31%, list=25%, signal=42%
BIOCARTA_VEGF_PATHWAY	BIOCARTA_VEGF_PATHWAY		20	0.232267	0.855329	0.664509	0.842787	1	3602	tags=45%, list=35%, signal=69%
ST_ERK1_ERK2_MAPK_PATHWAY	ST_ERK1_ERK2_MAPK_PATHWAY		25	0.219087	0.841952	0.70347	0.835902	1	4633	tags=52%, list=45%, signal=95%
POOLA_INVASIVE_BREAST_CANCER_UP	POOLA_INVASIVE_BREAST_CANCER_UP		159	0.157951	0.807221	0.886	0.858593	1	6278	tags=62%, list=61%, signal=158%
KEGG_VEGF_SIGNALING_PATHWAY	KEGG_VEGF_SIGNALING_PATHWAY		46	0.159722	0.691596	0.885859	0.956087	1	4348	tags=43%, list=42%, signal=75%
REACTOME_SIGNALING_BY_EGFR_IN_CANCER	REACTOME_SIGNALING_BY_EGFR_IN_CANCER		65	0.117046	0.541294	0.980981	1	1	3495	tags=29%, list=34%, signal=44%
HU_ANGIOGENESIS_UP	HU_ANGIOGENESIS_UP		15	0.104321	0.357548	1	0.999308	1	6067	tags=53%, list=59%, signal=130%

## Sheet: Magenta
NAME	GS<br> follow link to MSigDB	GS DETAILS	SIZE	ES	NES	NOM p-val	FDR q-val	FWER p-val	RANK AT MAX	LEADING EDGE
VERHAAK_GLIOBLASTOMA_MESENCHYMAL	VERHAAK_GLIOBLASTOMA_MESENCHYMAL	Details ...	153	0.75325	3.57744	0	0	0	1842	tags=90%, list=18%, signal=108%
POOLA_INVASIVE_BREAST_CANCER_UP	POOLA_INVASIVE_BREAST_CANCER_UP	Details ...	159	0.533878	2.53899	0	0	0	2158	tags=56%, list=21%, signal=70%
JECHLINGER_EPITHELIAL_TO_MESENCHYMAL_TRANSITION_UP	JECHLINGER_EPITHELIAL_TO_MESENCHYMAL_TRANSITION_UP	Details ...	47	0.563146	2.34171	0	0	0	3214	tags=79%, list=31%, signal=114%
HARRIS_HYPOXIA	HARRIS_HYPOXIA	Details ...	59	0.535971	2.3253	0	0	0	2315	tags=64%, list=23%, signal=83%
MENSE_HYPOXIA_UP	MENSE_HYPOXIA_UP	Details ...	50	0.53656	2.24383	0	0	0	3076	tags=74%, list=30%, signal=105%
ELVIDGE_HYPOXIA_UP	ELVIDGE_HYPOXIA_UP	Details ...	97	0.48612	2.21224	0	0	0	3076	tags=65%, list=30%, signal=92%
NAGASHIMA_EGF_SIGNALING_UP	NAGASHIMA_EGF_SIGNALING_UP	Details ...	37	0.559508	2.21146	0	0	0	2823	tags=76%, list=28%, signal=104%
MANALO_HYPOXIA_UP	MANALO_HYPOXIA_UP	Details ...	124	0.464633	2.16541	0	0	0	2559	tags=56%, list=25%, signal=74%
VERHAAK_GLIOBLASTOMA_CLASSICAL	VERHAAK_GLIOBLASTOMA_CLASSICAL	Details ...	84	0.474877	2.13774	0	0	0	3554	tags=71%, list=35%, signal=108%
VART_KSHV_INFECTION_ANGIOGENIC_MARKERS_UP	VART_KSHV_INFECTION_ANGIOGENIC_MARKERS_UP	Details ...	107	0.445084	2.05767	0	9.18919e-05	0.001	4196	tags=73%, list=41%, signal=122%
GOTZMANN_EPITHELIAL_TO_MESENCHYMAL_TRANSITION_UP	GOTZMANN_EPITHELIAL_TO_MESENCHYMAL_TRANSITION_UP	Details ...	41	0.501661	2.04637	0	0.000255388	0.003	2971	tags=63%, list=29%, signal=89%
LEONARD_HYPOXIA	LEONARD_HYPOXIA	Details ...	28	0.519215	1.96793	0	0.000389386	0.005	3126	tags=75%, list=30%, signal=108%
BIOCARTA_MAPK_PATHWAY	BIOCARTA_MAPK_PATHWAY	Details ...	60	0.452783	1.91538	0	0.000789552	0.011	2076	tags=45%, list=20%, signal=56%
BIOCARTA_P38MAPK_PATHWAY	BIOCARTA_P38MAPK_PATHWAY	Details ...	23	0.515616	1.878	0	0.00113245	0.017	2322	tags=52%, list=23%, signal=67%
ST_P38_MAPK_PATHWAY	ST_P38_MAPK_PATHWAY	Details ...	26	0.489226	1.86434	0.00102564	0.00117947	0.019	2634	tags=54%, list=26%, signal=72%
BIOCARTA_EGF_PATHWAY	BIOCARTA_EGF_PATHWAY	Details ...	21	0.496309	1.77312	0.00207469	0.003271	0.054	2315	tags=48%, list=23%, signal=61%
LU_TUMOR_ANGIOGENESIS_UP	LU_TUMOR_ANGIOGENESIS_UP	Details ...	17	0.49192	1.67386	0.00751073	0.00892947	0.144	2171	tags=47%, list=21%, signal=60%
QI_HYPOXIA	QI_HYPOXIA	Details ...	78	0.374787	1.66469	0	0.00956644	0.162	2645	tags=47%, list=26%, signal=63%
WINTER_HYPOXIA_UP	WINTER_HYPOXIA_UP	Details ...	46	0.396623	1.64708	0.004004	0.0106341	0.188	3462	tags=59%, list=34%, signal=88%
PID_MAPK_TRK_PATHWAY	PID_MAPK_TRK_PATHWAY	Details ...	20	0.452129	1.60916	0.0179325	0.0133671	0.243	3011	tags=50%, list=29%, signal=71%
FARDIN_HYPOXIA_11	FARDIN_HYPOXIA_11		17	0.462609	1.5661	0.0306878	0.019267	0.349	3076	tags=65%, list=30%, signal=92%
ST_JNK_MAPK_PATHWAY	ST_JNK_MAPK_PATHWAY		31	0.391401	1.5265	0.0231388	0.0261197	0.457	2710	tags=42%, list=26%, signal=57%
KEGG_MAPK_SIGNALING_PATHWAY	KEGG_MAPK_SIGNALING_PATHWAY		169	0.321367	1.52183	0.001	0.0259175	0.47	3202	tags=41%, list=31%, signal=58%
PID_VEGFR1_2_PATHWAY	PID_VEGFR1_2_PATHWAY		43	0.339802	1.3963	0.0453172	0.0661093	0.814	2634	tags=42%, list=26%, signal=56%
ST_ERK1_ERK2_MAPK_PATHWAY	ST_ERK1_ERK2_MAPK_PATHWAY		25	0.370171	1.38216	0.0757261	0.0698972	0.846	3706	tags=56%, list=36%, signal=87%
KIM_HYPOXIA	KIM_HYPOXIA		18	0.393074	1.36113	0.104211	0.0796728	0.892	5223	tags=83%, list=51%, signal=169%
RIZKI_TUMOR_INVASIVENESS_3D_UP	RIZKI_TUMOR_INVASIVENESS_3D_UP		127	0.272119	1.27232	0.052	0.145576	0.99	2411	tags=32%, list=23%, signal=42%
REACTOME_EGFR_DOWNREGULATION	REACTOME_EGFR_DOWNREGULATION		15	0.359626	1.18188	0.246968	0.24569	0.999	2961	tags=47%, list=29%, signal=65%
WANG_TUMOR_INVASIVENESS_UP	WANG_TUMOR_INVASIVENESS_UP		192	0.241363	1.15749	0.145	0.272272	1	5005	tags=54%, list=49%, signal=104%
HU_ANGIOGENESIS_UP	HU_ANGIOGENESIS_UP		15	0.351312	1.14421	0.277121	0.282361	1	1063	tags=27%, list=10%, signal=30%
KEGG_VEGF_SIGNALING_PATHWAY	KEGG_VEGF_SIGNALING_PATHWAY		46	0.271559	1.12677	0.293293	0.30106	1	1115	tags=22%, list=11%, signal=24%
BIOCARTA_VEGF_PATHWAY	BIOCARTA_VEGF_PATHWAY		20	0.288105	1.02041	0.447699	0.477329	1	3713	tags=45%, list=36%, signal=70%
RIZKI_TUMOR_INVASIVENESS_2D_UP	RIZKI_TUMOR_INVASIVENESS_2D_UP		45	0.213989	0.888768	0.665996	0.701348	1	5676	tags=62%, list=55%, signal=139%
REACTOME_SIGNALING_BY_EGFR_IN_CANCER	REACTOME_SIGNALING_BY_EGFR_IN_CANCER		65	0.177381	0.763812	0.875502	0.854406	1	3034	tags=29%, list=30%, signal=41%

## Sheet: Grey
NAME	GS<br> follow link to MSigDB	GS DETAILS	SIZE	ES	NES	NOM p-val	FDR q-val	FWER p-val	RANK AT MAX	LEADING EDGE
VERHAAK_GLIOBLASTOMA_CLASSICAL	VERHAAK_GLIOBLASTOMA_CLASSICAL	Details ...	84	0.560324	2.69462	0	0	0	2288	tags=70%, list=22%, signal=90%
MENSE_HYPOXIA_UP	MENSE_HYPOXIA_UP	Details ...	50	0.429806	1.90859	0	0.00706152	0.015	2203	tags=54%, list=21%, signal=68%
GOTZMANN_EPITHELIAL_TO_MESENCHYMAL_TRANSITION_UP	GOTZMANN_EPITHELIAL_TO_MESENCHYMAL_TRANSITION_UP	Details ...	41	0.436244	1.8989	0	0.0050225	0.016	3738	tags=71%, list=36%, signal=111%
NAGASHIMA_EGF_SIGNALING_UP	NAGASHIMA_EGF_SIGNALING_UP	Details ...	37	0.428839	1.82901	0.00101317	0.00912872	0.037	3104	tags=62%, list=30%, signal=89%
WANG_TUMOR_INVASIVENESS_UP	WANG_TUMOR_INVASIVENESS_UP	Details ...	192	0.326299	1.71513	0	0.0288209	0.139	3641	tags=55%, list=35%, signal=83%
VERHAAK_GLIOBLASTOMA_MESENCHYMAL	VERHAAK_GLIOBLASTOMA_MESENCHYMAL	Details ...	153	0.330281	1.69612	0	0.0289926	0.167	4413	tags=66%, list=43%, signal=114%
WINTER_HYPOXIA_UP	WINTER_HYPOXIA_UP	Details ...	46	0.382252	1.68781	0.00100301	0.0268806	0.179	2511	tags=50%, list=24%, signal=66%
ELVIDGE_HYPOXIA_UP	ELVIDGE_HYPOXIA_UP	Details ...	97	0.337662	1.64328	0.001	0.0351301	0.256	5269	tags=74%, list=51%, signal=151%
ST_JNK_MAPK_PATHWAY	ST_JNK_MAPK_PATHWAY	Details ...	31	0.377906	1.55009	0.030896	0.0669705	0.471	3750	tags=58%, list=37%, signal=91%
BIOCARTA_VEGF_PATHWAY	BIOCARTA_VEGF_PATHWAY	Details ...	20	0.417625	1.54915	0.0319489	0.0606461	0.474	5108	tags=85%, list=50%, signal=169%
HARRIS_HYPOXIA	HARRIS_HYPOXIA	Details ...	59	0.332371	1.53887	0.0160321	0.0601558	0.504	5287	tags=75%, list=52%, signal=153%
LEONARD_HYPOXIA	LEONARD_HYPOXIA	Details ...	28	0.388574	1.53579	0.0277492	0.057114	0.514	5602	tags=86%, list=55%, signal=188%
JECHLINGER_EPITHELIAL_TO_MESENCHYMAL_TRANSITION_UP	JECHLINGER_EPITHELIAL_TO_MESENCHYMAL_TRANSITION_UP	Details ...	47	0.337303	1.51723	0.0240722	0.0600131	0.56	4161	tags=62%, list=41%, signal=103%
BIOCARTA_MAPK_PATHWAY	BIOCARTA_MAPK_PATHWAY	Details ...	60	0.312684	1.44067	0.0330661	0.0991033	0.758	2834	tags=43%, list=28%, signal=60%
PID_VEGFR1_2_PATHWAY	PID_VEGFR1_2_PATHWAY	Details ...	43	0.329829	1.42692	0.0503525	0.100387	0.783	2617	tags=42%, list=26%, signal=56%
MANALO_HYPOXIA_UP	MANALO_HYPOXIA_UP	Details ...	124	0.282796	1.42418	0.016	0.09651	0.793	3810	tags=50%, list=37%, signal=79%
BIOCARTA_EGF_PATHWAY	BIOCARTA_EGF_PATHWAY	Details ...	21	0.361393	1.33287	0.115911	0.17046	0.963	3778	tags=62%, list=37%, signal=98%
SARRIO_EPITHELIAL_MESENCHYMAL_TRANSITION_UP	SARRIO_EPITHELIAL_MESENCHYMAL_TRANSITION_UP	Details ...	97	0.26948	1.31516	0.0560561	0.182073	0.974	6180	tags=79%, list=60%, signal=198%
BIOCARTA_P38MAPK_PATHWAY	BIOCARTA_P38MAPK_PATHWAY	Details ...	23	0.337963	1.28418	0.165089	0.20807	0.99	2836	tags=48%, list=28%, signal=66%
ST_P38_MAPK_PATHWAY	ST_P38_MAPK_PATHWAY	Details ...	26	0.318758	1.25843	0.169948	0.232077	0.996	2836	tags=46%, list=28%, signal=64%
KIM_HYPOXIA	KIM_HYPOXIA		18	0.324794	1.16797	0.275456	0.372427	1	6164	tags=83%, list=60%, signal=208%
QI_HYPOXIA	QI_HYPOXIA		78	0.238862	1.1613	0.225225	0.367184	1	5077	tags=58%, list=49%, signal=113%
LU_TUMOR_ANGIOGENESIS_UP	LU_TUMOR_ANGIOGENESIS_UP		17	0.324353	1.13142	0.300535	0.409609	1	6378	tags=88%, list=62%, signal=233%
FARDIN_HYPOXIA_11	FARDIN_HYPOXIA_11		17	0.31537	1.1249	0.309859	0.405801	1	3410	tags=53%, list=33%, signal=79%
ST_ERK1_ERK2_MAPK_PATHWAY	ST_ERK1_ERK2_MAPK_PATHWAY		25	0.271376	1.07293	0.374739	0.493078	1	1854	tags=32%, list=18%, signal=39%
VART_KSHV_INFECTION_ANGIOGENIC_MARKERS_UP	VART_KSHV_INFECTION_ANGIOGENIC_MARKERS_UP		107	0.194725	0.969502	0.576	0.701171	1	5224	tags=56%, list=51%, signal=113%
REACTOME_EGFR_DOWNREGULATION	REACTOME_EGFR_DOWNREGULATION		15	0.279378	0.957402	0.523965	0.700725	1	4332	tags=53%, list=42%, signal=92%
RIZKI_TUMOR_INVASIVENESS_2D_UP	RIZKI_TUMOR_INVASIVENESS_2D_UP		45	0.210624	0.931494	0.607505	0.729964	1	5099	tags=56%, list=50%, signal=110%
RIZKI_TUMOR_INVASIVENESS_3D_UP	RIZKI_TUMOR_INVASIVENESS_3D_UP		127	0.18037	0.917988	0.663	0.731069	1	5594	tags=56%, list=55%, signal=121%
REACTOME_SIGNALING_BY_EGFR_IN_CANCER	REACTOME_SIGNALING_BY_EGFR_IN_CANCER		65	0.188017	0.882987	0.680361	0.771569	1	3864	tags=38%, list=38%, signal=61%
KEGG_MAPK_SIGNALING_PATHWAY	KEGG_MAPK_SIGNALING_PATHWAY		169	0.168067	0.862884	0.787	0.780816	1	1164	tags=16%, list=11%, signal=18%
POOLA_INVASIVE_BREAST_CANCER_UP	POOLA_INVASIVE_BREAST_CANCER_UP		159	0.14587	0.748879	0.932	0.908683	1	8403	tags=92%, list=82%, signal=503%
KEGG_VEGF_SIGNALING_PATHWAY	KEGG_VEGF_SIGNALING_PATHWAY		46	0.167447	0.74605	0.842583	0.884029	1	6052	tags=61%, list=59%, signal=148%
PID_MAPK_TRK_PATHWAY	PID_MAPK_TRK_PATHWAY		20	0.168075	0.624974	0.919063	0.946522	1	7869	tags=85%, list=77%, signal=364%

## Sheet: Green
NAME	GS<br> follow link to MSigDB	GS DETAILS	SIZE	ES	NES	NOM p-val	FDR q-val	FWER p-val	RANK AT MAX	LEADING EDGE
VERHAAK_GLIOBLASTOMA_MESENCHYMAL	VERHAAK_GLIOBLASTOMA_MESENCHYMAL	Details ...	153	0.672893	3.62346	0	0	0	2687	tags=90%, list=26%, signal=120%
NAGASHIMA_EGF_SIGNALING_UP	NAGASHIMA_EGF_SIGNALING_UP	Details ...	37	0.537897	2.32542	0	0	0	3178	tags=78%, list=31%, signal=113%
HARRIS_HYPOXIA	HARRIS_HYPOXIA	Details ...	59	0.48455	2.30246	0	0	0	2384	tags=61%, list=23%, signal=79%
JECHLINGER_EPITHELIAL_TO_MESENCHYMAL_TRANSITION_UP	JECHLINGER_EPITHELIAL_TO_MESENCHYMAL_TRANSITION_UP	Details ...	47	0.488172	2.21984	0	0	0	2911	tags=68%, list=28%, signal=95%
LEONARD_HYPOXIA	LEONARD_HYPOXIA	Details ...	28	0.524654	2.16169	0	0.000189189	0.001	3984	tags=86%, list=39%, signal=140%
ST_P38_MAPK_PATHWAY	ST_P38_MAPK_PATHWAY	Details ...	26	0.537387	2.16169	0	0.000157658	0.001	1416	tags=46%, list=14%, signal=53%
MENSE_HYPOXIA_UP	MENSE_HYPOXIA_UP	Details ...	50	0.447839	2.09147	0	0.000135135	0.001	3984	tags=74%, list=39%, signal=120%
VERHAAK_GLIOBLASTOMA_CLASSICAL	VERHAAK_GLIOBLASTOMA_CLASSICAL	Details ...	84	0.403899	2.01841	0	0.000716029	0.006	3599	tags=64%, list=35%, signal=98%
WINTER_HYPOXIA_UP	WINTER_HYPOXIA_UP	Details ...	46	0.440244	2.01225	0	0.00063647	0.006	4070	tags=74%, list=40%, signal=122%
ELVIDGE_HYPOXIA_UP	ELVIDGE_HYPOXIA_UP	Details ...	97	0.38911	1.97853	0	0.000770045	0.008	3906	tags=64%, list=38%, signal=102%
KIM_HYPOXIA	KIM_HYPOXIA	Details ...	18	0.530774	1.95569	0	0.00087442	0.01	1836	tags=61%, list=18%, signal=74%
MANALO_HYPOXIA_UP	MANALO_HYPOXIA_UP	Details ...	124	0.358496	1.89283	0	0.00217718	0.026	3975	tags=60%, list=39%, signal=98%
ST_ERK1_ERK2_MAPK_PATHWAY	ST_ERK1_ERK2_MAPK_PATHWAY	Details ...	25	0.448168	1.80239	0.00209644	0.0055099	0.07	1774	tags=48%, list=17%, signal=58%
PID_VEGFR1_2_PATHWAY	PID_VEGFR1_2_PATHWAY	Details ...	43	0.396467	1.80107	0.00404858	0.00511633	0.07	4068	tags=63%, list=40%, signal=104%
FARDIN_HYPOXIA_11	FARDIN_HYPOXIA_11	Details ...	17	0.492057	1.79079	0.00546448	0.00535342	0.079	1801	tags=53%, list=18%, signal=64%
QI_HYPOXIA	QI_HYPOXIA	Details ...	78	0.356092	1.78513	0	0.00507795	0.08	3685	tags=59%, list=36%, signal=91%
BIOCARTA_MAPK_PATHWAY	BIOCARTA_MAPK_PATHWAY	Details ...	60	0.360802	1.73371	0.00300601	0.00827052	0.137	4539	tags=60%, list=44%, signal=107%
POOLA_INVASIVE_BREAST_CANCER_UP	POOLA_INVASIVE_BREAST_CANCER_UP	Details ...	159	0.318513	1.73135	0	0.00786505	0.138	3687	tags=56%, list=36%, signal=86%
GOTZMANN_EPITHELIAL_TO_MESENCHYMAL_TRANSITION_UP	GOTZMANN_EPITHELIAL_TO_MESENCHYMAL_TRANSITION_UP	Details ...	41	0.377775	1.67589	0.00812183	0.0123258	0.222	2573	tags=49%, list=25%, signal=65%
VART_KSHV_INFECTION_ANGIOGENIC_MARKERS_UP	VART_KSHV_INFECTION_ANGIOGENIC_MARKERS_UP	Details ...	107	0.321632	1.66184	0.001	0.0132094	0.242	5218	tags=72%, list=51%, signal=145%
BIOCARTA_P38MAPK_PATHWAY	BIOCARTA_P38MAPK_PATHWAY		23	0.386927	1.5406	0.0411827	0.035155	0.551	1151	tags=30%, list=11%, signal=34%
WANG_TUMOR_INVASIVENESS_UP	WANG_TUMOR_INVASIVENESS_UP		192	0.276106	1.52728	0	0.0369917	0.588	4223	tags=54%, list=41%, signal=89%
ST_JNK_MAPK_PATHWAY	ST_JNK_MAPK_PATHWAY		31	0.357159	1.50029	0.0439673	0.0438443	0.67	3364	tags=45%, list=33%, signal=67%
RIZKI_TUMOR_INVASIVENESS_3D_UP	RIZKI_TUMOR_INVASIVENESS_3D_UP		127	0.274944	1.44054	0.012	0.0638501	0.809	3039	tags=42%, list=30%, signal=59%
PID_MAPK_TRK_PATHWAY	PID_MAPK_TRK_PATHWAY		20	0.363181	1.37155	0.109325	0.0988558	0.939	4941	tags=65%, list=48%, signal=125%
KEGG_VEGF_SIGNALING_PATHWAY	KEGG_VEGF_SIGNALING_PATHWAY		46	0.23451	1.07585	0.36714	0.48721	1	5339	tags=59%, list=52%, signal=122%
KEGG_MAPK_SIGNALING_PATHWAY	KEGG_MAPK_SIGNALING_PATHWAY		169	0.199891	1.07261	0.325	0.475232	1	4539	tags=46%, list=44%, signal=80%
LU_TUMOR_ANGIOGENESIS_UP	LU_TUMOR_ANGIOGENESIS_UP		17	0.280944	1.02231	0.441273	0.556705	1	1900	tags=29%, list=19%, signal=36%
HU_ANGIOGENESIS_UP	HU_ANGIOGENESIS_UP		15	0.281684	0.998238	0.496107	0.586252	1	2384	tags=33%, list=23%, signal=43%
BIOCARTA_VEGF_PATHWAY	BIOCARTA_VEGF_PATHWAY		20	0.26209	0.985674	0.477693	0.59177	1	4733	tags=60%, list=46%, signal=111%
REACTOME_EGFR_DOWNREGULATION	REACTOME_EGFR_DOWNREGULATION		15	0.253286	0.85984	0.656667	0.797494	1	2128	tags=33%, list=21%, signal=42%
RIZKI_TUMOR_INVASIVENESS_2D_UP	RIZKI_TUMOR_INVASIVENESS_2D_UP		45	0.186087	0.854354	0.701523	0.781857	1	6693	tags=71%, list=65%, signal=204%
REACTOME_SIGNALING_BY_EGFR_IN_CANCER	REACTOME_SIGNALING_BY_EGFR_IN_CANCER		65	0.170991	0.830686	0.746747	0.794604	1	5667	tags=55%, list=55%, signal=123%
SARRIO_EPITHELIAL_MESENCHYMAL_TRANSITION_UP	SARRIO_EPITHELIAL_MESENCHYMAL_TRANSITION_UP		97	0.146464	0.746398	0.897	0.875985	1	6967	tags=71%, list=68%, signal=219%
BIOCARTA_EGF_PATHWAY	BIOCARTA_EGF_PATHWAY		21	0.187705	0.730418	0.812167	0.866815	1	2563	tags=29%, list=25%, signal=38%

## Sheet: Black
NAME	GS<br> follow link to MSigDB	GS DETAILS	SIZE	ES	NES	NOM p-val	FDR q-val	FWER p-val	RANK AT MAX	LEADING EDGE
VERHAAK_GLIOBLASTOMA_MESENCHYMAL	VERHAAK_GLIOBLASTOMA_MESENCHYMAL	Details ...	153	0.549296	2.78731	0	0	0	3588	tags=85%, list=35%, signal=129%
VERHAAK_GLIOBLASTOMA_CLASSICAL	VERHAAK_GLIOBLASTOMA_CLASSICAL	Details ...	84	0.587714	2.78473	0	0	0	2758	tags=79%, list=27%, signal=107%
NAGASHIMA_EGF_SIGNALING_UP	NAGASHIMA_EGF_SIGNALING_UP	Details ...	37	0.610161	2.54068	0	0	0	2285	tags=76%, list=22%, signal=97%
JECHLINGER_EPITHELIAL_TO_MESENCHYMAL_TRANSITION_UP	JECHLINGER_EPITHELIAL_TO_MESENCHYMAL_TRANSITION_UP	Details ...	47	0.517773	2.27634	0	0	0	2918	tags=70%, list=28%, signal=98%
MENSE_HYPOXIA_UP	MENSE_HYPOXIA_UP	Details ...	50	0.48359	2.14533	0	0	0	2038	tags=56%, list=20%, signal=70%
HARRIS_HYPOXIA	HARRIS_HYPOXIA	Details ...	59	0.474835	2.1233	0	0	0	2613	tags=61%, list=25%, signal=81%
MANALO_HYPOXIA_UP	MANALO_HYPOXIA_UP	Details ...	124	0.412815	2.03436	0	0.000277778	0.002	2833	tags=53%, list=28%, signal=73%
WINTER_HYPOXIA_UP	WINTER_HYPOXIA_UP	Details ...	46	0.448339	1.9656	0	0.00097241	0.008	2166	tags=54%, list=21%, signal=69%
ELVIDGE_HYPOXIA_UP	ELVIDGE_HYPOXIA_UP	Details ...	97	0.402795	1.94588	0	0.00108058	0.01	3975	tags=66%, list=39%, signal=107%
GOTZMANN_EPITHELIAL_TO_MESENCHYMAL_TRANSITION_UP	GOTZMANN_EPITHELIAL_TO_MESENCHYMAL_TRANSITION_UP	Details ...	41	0.445648	1.89628	0	0.00164844	0.017	2936	tags=61%, list=29%, signal=85%
LEONARD_HYPOXIA	LEONARD_HYPOXIA	Details ...	28	0.450048	1.77453	0.00308325	0.00641165	0.072	3937	tags=75%, list=38%, signal=121%
ST_P38_MAPK_PATHWAY	ST_P38_MAPK_PATHWAY	Details ...	26	0.456795	1.76365	0.00208333	0.00619936	0.076	2292	tags=50%, list=22%, signal=64%
ST_JNK_MAPK_PATHWAY	ST_JNK_MAPK_PATHWAY	Details ...	31	0.424863	1.75093	0.00505561	0.00691635	0.089	2273	tags=42%, list=22%, signal=54%
BIOCARTA_MAPK_PATHWAY	BIOCARTA_MAPK_PATHWAY	Details ...	60	0.376529	1.71103	0.00200401	0.00945269	0.128	1938	tags=38%, list=19%, signal=47%
BIOCARTA_P38MAPK_PATHWAY	BIOCARTA_P38MAPK_PATHWAY	Details ...	23	0.451444	1.70163	0.00417973	0.00997722	0.14	1277	tags=39%, list=12%, signal=45%
KIM_HYPOXIA	KIM_HYPOXIA	Details ...	18	0.44653	1.57527	0.0224359	0.0271856	0.361	3933	tags=72%, list=38%, signal=117%
PID_VEGFR1_2_PATHWAY	PID_VEGFR1_2_PATHWAY	Details ...	43	0.366257	1.56758	0.015121	0.0275668	0.383	927	tags=30%, list=9%, signal=33%
WANG_TUMOR_INVASIVENESS_UP	WANG_TUMOR_INVASIVENESS_UP	Details ...	192	0.284832	1.46852	0.002	0.0588873	0.683	2401	tags=38%, list=23%, signal=49%
POOLA_INVASIVE_BREAST_CANCER_UP	POOLA_INVASIVE_BREAST_CANCER_UP	Details ...	159	0.289472	1.46369	0.002	0.0573608	0.688	6379	tags=83%, list=62%, signal=216%
VART_KSHV_INFECTION_ANGIOGENIC_MARKERS_UP	VART_KSHV_INFECTION_ANGIOGENIC_MARKERS_UP	Details ...	107	0.301687	1.45687	0.011	0.0574922	0.712	5531	tags=72%, list=54%, signal=154%
FARDIN_HYPOXIA_11	FARDIN_HYPOXIA_11		17	0.408006	1.42779	0.079314	0.0677627	0.787	2052	tags=47%, list=20%, signal=59%
ST_ERK1_ERK2_MAPK_PATHWAY	ST_ERK1_ERK2_MAPK_PATHWAY		25	0.362703	1.40891	0.0845361	0.0746347	0.837	545	tags=28%, list=5%, signal=29%
QI_HYPOXIA	QI_HYPOXIA		78	0.30307	1.40359	0.023	0.0740905	0.847	4911	tags=63%, list=48%, signal=120%
BIOCARTA_EGF_PATHWAY	BIOCARTA_EGF_PATHWAY		21	0.360563	1.32935	0.125649	0.119093	0.967	4709	tags=67%, list=46%, signal=123%
RIZKI_TUMOR_INVASIVENESS_3D_UP	RIZKI_TUMOR_INVASIVENESS_3D_UP		127	0.258324	1.29557	0.046	0.14353	0.988	2868	tags=37%, list=28%, signal=51%
BIOCARTA_VEGF_PATHWAY	BIOCARTA_VEGF_PATHWAY		20	0.353484	1.28857	0.158061	0.145634	0.989	4214	tags=65%, list=41%, signal=110%
KEGG_MAPK_SIGNALING_PATHWAY	KEGG_MAPK_SIGNALING_PATHWAY		169	0.250388	1.27178	0.047	0.155725	0.993	1445	tags=22%, list=14%, signal=26%
SARRIO_EPITHELIAL_MESENCHYMAL_TRANSITION_UP	SARRIO_EPITHELIAL_MESENCHYMAL_TRANSITION_UP		97	0.26213	1.25979	0.099	0.1617	0.998	6379	tags=80%, list=62%, signal=211%
REACTOME_SIGNALING_BY_EGFR_IN_CANCER	REACTOME_SIGNALING_BY_EGFR_IN_CANCER		65	0.245469	1.11569	0.281563	0.353025	1	2116	tags=28%, list=21%, signal=35%
LU_TUMOR_ANGIOGENESIS_UP	LU_TUMOR_ANGIOGENESIS_UP		17	0.318445	1.11336	0.327214	0.345244	1	2578	tags=41%, list=25%, signal=55%
KEGG_VEGF_SIGNALING_PATHWAY	KEGG_VEGF_SIGNALING_PATHWAY		46	0.24342	1.06759	0.379415	0.412402	1	4709	tags=50%, list=46%, signal=92%
PID_MAPK_TRK_PATHWAY	PID_MAPK_TRK_PATHWAY		20	0.278993	1.03642	0.424339	0.456764	1	4241	tags=50%, list=41%, signal=85%
REACTOME_EGFR_DOWNREGULATION	REACTOME_EGFR_DOWNREGULATION		15	0.301134	1.02056	0.450111	0.472945	1	4146	tags=53%, list=40%, signal=89%
HU_ANGIOGENESIS_UP	HU_ANGIOGENESIS_UP		15	0.270176	0.904816	0.590759	0.668901	1	2849	tags=33%, list=28%, signal=46%
RIZKI_TUMOR_INVASIVENESS_2D_UP	RIZKI_TUMOR_INVASIVENESS_2D_UP		45	0.182934	0.79761	0.774874	0.808153	1	7393	tags=80%, list=72%, signal=285%

## Sheet: Salmon
NAME	GS<br> follow link to MSigDB	GS DETAILS	SIZE	ES	NES	NOM p-val	FDR q-val	FWER p-val	RANK AT MAX	LEADING EDGE
MENSE_HYPOXIA_UP	MENSE_HYPOXIA_UP	Details ...	50	0.656635	3.063	0	0	0	2132	tags=80%, list=21%, signal=100%
ELVIDGE_HYPOXIA_UP	ELVIDGE_HYPOXIA_UP	Details ...	97	0.480242	2.49009	0	0	0	3397	tags=71%, list=33%, signal=105%
VERHAAK_GLIOBLASTOMA_MESENCHYMAL	VERHAAK_GLIOBLASTOMA_MESENCHYMAL	Details ...	153	0.452786	2.47862	0	0	0	4047	tags=78%, list=39%, signal=128%
LEONARD_HYPOXIA	LEONARD_HYPOXIA	Details ...	28	0.558728	2.33409	0	0	0	1940	tags=68%, list=19%, signal=83%
FARDIN_HYPOXIA_11	FARDIN_HYPOXIA_11	Details ...	17	0.607186	2.17395	0	0.00036695	0.002	1422	tags=65%, list=14%, signal=75%
HARRIS_HYPOXIA	HARRIS_HYPOXIA	Details ...	59	0.441294	2.11694	0	0.00045444	0.003	3538	tags=68%, list=34%, signal=103%
MANALO_HYPOXIA_UP	MANALO_HYPOXIA_UP	Details ...	124	0.379232	2.02592	0	0.000902712	0.006	3454	tags=59%, list=34%, signal=88%
KIM_HYPOXIA	KIM_HYPOXIA	Details ...	18	0.508116	1.87835	0.00332594	0.0048003	0.041	3397	tags=78%, list=33%, signal=116%
VERHAAK_GLIOBLASTOMA_CLASSICAL	VERHAAK_GLIOBLASTOMA_CLASSICAL	Details ...	84	0.361473	1.82669	0	0.00714626	0.069	3733	tags=61%, list=36%, signal=95%
JECHLINGER_EPITHELIAL_TO_MESENCHYMAL_TRANSITION_UP	JECHLINGER_EPITHELIAL_TO_MESENCHYMAL_TRANSITION_UP	Details ...	47	0.378442	1.73338	0	0.0155309	0.16	3892	tags=64%, list=38%, signal=102%
NAGASHIMA_EGF_SIGNALING_UP	NAGASHIMA_EGF_SIGNALING_UP	Details ...	37	0.381592	1.66108	0.00510204	0.0262314	0.275	4490	tags=73%, list=44%, signal=129%
VART_KSHV_INFECTION_ANGIOGENIC_MARKERS_UP	VART_KSHV_INFECTION_ANGIOGENIC_MARKERS_UP	Details ...	107	0.313946	1.64157	0.001001	0.0286356	0.315	4556	tags=63%, list=44%, signal=111%
QI_HYPOXIA	QI_HYPOXIA	Details ...	78	0.320692	1.6055	0.00700701	0.0347574	0.397	1940	tags=37%, list=19%, signal=45%
GOTZMANN_EPITHELIAL_TO_MESENCHYMAL_TRANSITION_UP	GOTZMANN_EPITHELIAL_TO_MESENCHYMAL_TRANSITION_UP	Details ...	41	0.355549	1.5985	0.0173116	0.0344602	0.421	4893	tags=71%, list=48%, signal=135%
POOLA_INVASIVE_BREAST_CANCER_UP	POOLA_INVASIVE_BREAST_CANCER_UP	Details ...	159	0.285233	1.54536	0	0.0483515	0.56	4790	tags=58%, list=47%, signal=107%
WINTER_HYPOXIA_UP	WINTER_HYPOXIA_UP	Details ...	46	0.319042	1.48193	0.0505051	0.0737046	0.733	2005	tags=37%, list=20%, signal=46%
ST_P38_MAPK_PATHWAY	ST_P38_MAPK_PATHWAY	Details ...	26	0.360548	1.46458	0.0580169	0.078659	0.776	4739	tags=69%, list=46%, signal=128%
BIOCARTA_EGF_PATHWAY	BIOCARTA_EGF_PATHWAY	Details ...	21	0.359321	1.39778	0.0850377	0.117589	0.913	786	tags=29%, list=8%, signal=31%
BIOCARTA_P38MAPK_PATHWAY	BIOCARTA_P38MAPK_PATHWAY	Details ...	23	0.329647	1.31703	0.155319	0.186437	0.984	4420	tags=65%, list=43%, signal=114%
BIOCARTA_MAPK_PATHWAY	BIOCARTA_MAPK_PATHWAY	Details ...	60	0.269973	1.31467	0.0984925	0.179468	0.985	4372	tags=57%, list=43%, signal=98%
ST_JNK_MAPK_PATHWAY	ST_JNK_MAPK_PATHWAY		31	0.270748	1.15312	0.286604	0.411189	1	4474	tags=58%, list=44%, signal=103%
LU_TUMOR_ANGIOGENESIS_UP	LU_TUMOR_ANGIOGENESIS_UP		17	0.311379	1.13393	0.298458	0.428368	1	3405	tags=47%, list=33%, signal=70%
KEGG_MAPK_SIGNALING_PATHWAY	KEGG_MAPK_SIGNALING_PATHWAY		169	0.202054	1.10881	0.253	0.456191	1	3449	tags=39%, list=34%, signal=58%
RIZKI_TUMOR_INVASIVENESS_3D_UP	RIZKI_TUMOR_INVASIVENESS_3D_UP		127	0.199263	1.06477	0.367	0.526322	1	3586	tags=38%, list=35%, signal=57%
KEGG_VEGF_SIGNALING_PATHWAY	KEGG_VEGF_SIGNALING_PATHWAY		46	0.215964	0.997396	0.479633	0.641623	1	4801	tags=52%, list=47%, signal=98%
PID_VEGFR1_2_PATHWAY	PID_VEGFR1_2_PATHWAY		43	0.213274	0.97599	0.520686	0.660226	1	4801	tags=53%, list=47%, signal=100%
REACTOME_EGFR_DOWNREGULATION	REACTOME_EGFR_DOWNREGULATION		15	0.271732	0.951906	0.529018	0.68184	1	1118	tags=20%, list=11%, signal=22%
ST_ERK1_ERK2_MAPK_PATHWAY	ST_ERK1_ERK2_MAPK_PATHWAY		25	0.234515	0.934045	0.561311	0.689865	1	5390	tags=64%, list=53%, signal=134%
PID_MAPK_TRK_PATHWAY	PID_MAPK_TRK_PATHWAY		20	0.235146	0.904848	0.590958	0.720235	1	5730	tags=65%, list=56%, signal=147%
WANG_TUMOR_INVASIVENESS_UP	WANG_TUMOR_INVASIVENESS_UP		192	0.156147	0.867759	0.77	0.757936	1	4890	tags=47%, list=48%, signal=89%
RIZKI_TUMOR_INVASIVENESS_2D_UP	RIZKI_TUMOR_INVASIVENESS_2D_UP		45	0.18213	0.838497	0.721429	0.77771	1	3961	tags=42%, list=39%, signal=68%
BIOCARTA_VEGF_PATHWAY	BIOCARTA_VEGF_PATHWAY		20	0.188803	0.71267	0.822198	0.90162	1	4097	tags=45%, list=40%, signal=75%
HU_ANGIOGENESIS_UP	HU_ANGIOGENESIS_UP		15	0.197896	0.693828	0.855835	0.890545	1	4699	tags=47%, list=46%, signal=86%

## Sheet: Skyblue
NAME	GS<br> follow link to MSigDB	GS DETAILS	SIZE	ES	NES	NOM p-val	FDR q-val	FWER p-val	RANK AT MAX	LEADING EDGE
VERHAAK_GLIOBLASTOMA_CLASSICAL	VERHAAK_GLIOBLASTOMA_CLASSICAL	Details ...	84	0.564902	3.1308	0	0	0	3206	tags=82%, list=31%, signal=118%
VERHAAK_GLIOBLASTOMA_MESENCHYMAL	VERHAAK_GLIOBLASTOMA_MESENCHYMAL	Details ...	153	0.473094	2.82361	0	0	0	3929	tags=80%, list=38%, signal=128%
JECHLINGER_EPITHELIAL_TO_MESENCHYMAL_TRANSITION_UP	JECHLINGER_EPITHELIAL_TO_MESENCHYMAL_TRANSITION_UP	Details ...	47	0.415313	2.05556	0	0.00285282	0.009	2505	tags=55%, list=24%, signal=73%
GOTZMANN_EPITHELIAL_TO_MESENCHYMAL_TRANSITION_UP	GOTZMANN_EPITHELIAL_TO_MESENCHYMAL_TRANSITION_UP	Details ...	41	0.396578	1.90776	0.00102881	0.00783662	0.032	3709	tags=66%, list=36%, signal=103%
WANG_TUMOR_INVASIVENESS_UP	WANG_TUMOR_INVASIVENESS_UP	Details ...	192	0.303787	1.84703	0	0.0140038	0.072	3258	tags=48%, list=32%, signal=70%
SARRIO_EPITHELIAL_MESENCHYMAL_TRANSITION_UP	SARRIO_EPITHELIAL_MESENCHYMAL_TRANSITION_UP	Details ...	97	0.321709	1.81598	0	0.0150039	0.093	5363	tags=77%, list=52%, signal=160%
WINTER_HYPOXIA_UP	WINTER_HYPOXIA_UP	Details ...	46	0.356014	1.75934	0.00510725	0.0229664	0.157	3883	tags=63%, list=38%, signal=101%
POOLA_INVASIVE_BREAST_CANCER_UP	POOLA_INVASIVE_BREAST_CANCER_UP	Details ...	159	0.291304	1.73863	0.001	0.024129	0.184	5392	tags=74%, list=53%, signal=153%
BIOCARTA_VEGF_PATHWAY	BIOCARTA_VEGF_PATHWAY	Details ...	20	0.411641	1.64664	0.0211581	0.0499839	0.386	2188	tags=50%, list=21%, signal=63%
BIOCARTA_MAPK_PATHWAY	BIOCARTA_MAPK_PATHWAY	Details ...	60	0.292582	1.5429	0.0231621	0.0909799	0.619	2240	tags=38%, list=22%, signal=49%
MANALO_HYPOXIA_UP	MANALO_HYPOXIA_UP	Details ...	124	0.260364	1.53396	0.00800801	0.087506	0.641	4344	tags=55%, list=42%, signal=94%
NAGASHIMA_EGF_SIGNALING_UP	NAGASHIMA_EGF_SIGNALING_UP	Details ...	37	0.320225	1.52657	0.0401235	0.0842953	0.659	4832	tags=70%, list=47%, signal=132%
HARRIS_HYPOXIA	HARRIS_HYPOXIA	Details ...	59	0.292978	1.52168	0.0241935	0.0806256	0.677	4832	tags=66%, list=47%, signal=124%
VART_KSHV_INFECTION_ANGIOGENIC_MARKERS_UP	VART_KSHV_INFECTION_ANGIOGENIC_MARKERS_UP	Details ...	107	0.262774	1.50818	0.017017	0.082164	0.709	5306	tags=66%, list=52%, signal=136%
REACTOME_EGFR_DOWNREGULATION	REACTOME_EGFR_DOWNREGULATION	Details ...	15	0.401176	1.44837	0.0629291	0.115851	0.856	3799	tags=67%, list=37%, signal=106%
REACTOME_SIGNALING_BY_EGFR_IN_CANCER	REACTOME_SIGNALING_BY_EGFR_IN_CANCER	Details ...	65	0.268105	1.42305	0.0533736	0.127976	0.895	3799	tags=49%, list=37%, signal=78%
RIZKI_TUMOR_INVASIVENESS_2D_UP	RIZKI_TUMOR_INVASIVENESS_2D_UP	Details ...	45	0.281038	1.40028	0.0665302	0.139627	0.929	2410	tags=38%, list=23%, signal=49%
BIOCARTA_P38MAPK_PATHWAY	BIOCARTA_P38MAPK_PATHWAY	Details ...	23	0.329262	1.38257	0.118736	0.147688	0.949	2138	tags=39%, list=21%, signal=49%
PID_VEGFR1_2_PATHWAY	PID_VEGFR1_2_PATHWAY	Details ...	43	0.279316	1.36409	0.103803	0.156523	0.961	4783	tags=63%, list=47%, signal=117%
ST_JNK_MAPK_PATHWAY	ST_JNK_MAPK_PATHWAY	Details ...	31	0.29417	1.34658	0.112042	0.164587	0.971	2063	tags=35%, list=20%, signal=44%
ST_ERK1_ERK2_MAPK_PATHWAY	ST_ERK1_ERK2_MAPK_PATHWAY		25	0.277289	1.21104	0.238552	0.333336	1	3738	tags=52%, list=36%, signal=82%
LU_TUMOR_ANGIOGENESIS_UP	LU_TUMOR_ANGIOGENESIS_UP		17	0.31471	1.16875	0.282313	0.387745	1	5129	tags=71%, list=50%, signal=141%
BIOCARTA_EGF_PATHWAY	BIOCARTA_EGF_PATHWAY		21	0.288626	1.16381	0.283533	0.379667	1	2188	tags=38%, list=21%, signal=48%
QI_HYPOXIA	QI_HYPOXIA		78	0.206796	1.11073	0.331325	0.458901	1	4915	tags=56%, list=48%, signal=107%
RIZKI_TUMOR_INVASIVENESS_3D_UP	RIZKI_TUMOR_INVASIVENESS_3D_UP		127	0.180362	1.05455	0.415	0.548487	1	6021	tags=65%, list=59%, signal=154%
ST_P38_MAPK_PATHWAY	ST_P38_MAPK_PATHWAY		26	0.241856	1.04087	0.41853	0.553491	1	3132	tags=42%, list=31%, signal=61%
PID_MAPK_TRK_PATHWAY	PID_MAPK_TRK_PATHWAY		20	0.253207	1.01818	0.440357	0.576205	1	4141	tags=50%, list=40%, signal=84%
LEONARD_HYPOXIA	LEONARD_HYPOXIA		28	0.227539	1.01685	0.445846	0.558281	1	4734	tags=57%, list=46%, signal=106%
KEGG_VEGF_SIGNALING_PATHWAY	KEGG_VEGF_SIGNALING_PATHWAY		46	0.200568	0.998254	0.485743	0.572554	1	2863	tags=35%, list=28%, signal=48%
ELVIDGE_HYPOXIA_UP	ELVIDGE_HYPOXIA_UP		97	0.174175	0.98506	0.528643	0.575571	1	6688	tags=72%, list=65%, signal=205%
KEGG_MAPK_SIGNALING_PATHWAY	KEGG_MAPK_SIGNALING_PATHWAY		169	0.155158	0.941855	0.603	0.626613	1	3206	tags=33%, list=31%, signal=47%
MENSE_HYPOXIA_UP	MENSE_HYPOXIA_UP		50	0.165575	0.840567	0.716599	0.759345	1	7391	tags=82%, list=72%, signal=292%
HU_ANGIOGENESIS_UP	HU_ANGIOGENESIS_UP		15	0.154819	0.561638	0.949829	0.992259	1	2418	tags=27%, list=24%, signal=35%
KIM_HYPOXIA	KIM_HYPOXIA		18	0.124373	0.480316	0.979933	0.987625	1	7685	tags=78%, list=75%, signal=309%

[truncated: 1 more sheets: Blatt10]
